# Supplementary material for: Prognostic and therapeutic implications of TP53 expression in chronic myelomonocytic leukemia
Source: Blood Cancer J. 2024 Jul 12;14(1):112. doi: 10.1038/s41408-024-01087-7 (PMC11245466; doi:10.1038/s41408-024-01087-7)
Supplement: Supplementary file 2 — Supplementary tables [file 41408_2024_1087_MOESM2_ESM.xlsx]

## Sheet: Table S1.
Supplementary Table 1. List of 29 myeloid neoplasm-relevant genes detected by NGS in the UK cohort
Genes
ASXL1
BCOR
CALR
CBL
CSF3R
DNMT3A
EZH2
FLT3-ITD
IDH1
IDH2
JAK2
KIT
KRAS
MPL
NF1
NPM1
NRAS
PHF6
PTPN11
RUNX1
SETBP1
SF3B1
SRSF2
STAG2
TET2
TP53
U2AF1
WT1
ZRSR2

## Sheet: Table S2.
Supplementary Table 2. List of 24 bone marrow cell type signals derived computed by xCell
Cell types
Haematopoietic stem cell (HSC)
Multipotent progenitor (MPPs)
Multipotent common myeloid progenitors (CMP)
Granulocyte macrophage progenitors (GMP)
Monocytes
Macrophages M1
Macrophages M2
Classical dendritic cells (cDC)
Plasmacytoid dendritic cells (pDC)
Eosinophils
Basophils
Neutrophils
Megakaryocytic-erythroid progenitors (MEPs)
Erythrocytes
Platelets
Common lymhpoid progenitors (CLP)
pro B-cells
B-cells
CD4+ T-cells
CD8+ T-cells
NK cells
Mast cells

## Sheet: Table S3.
Supplementary Table 3. Genesets used to calculate gene expression signature scores
GENTLES_LSC	Ng LSC17	EPPERT_HSC	IVANOVA_HSC	GO_CELL_CYCLE	KEGG_CELL_CYCLE	Ng_CELL_CYCLE
ABCC2	DNMT3B	ABCB1	ABCC12	ABL1	ABL1	ASPM
BIRC3	ZBTB46	ABTB3	AGXT	ACVR1	ANAPC1	CENPE
CD34	NYNRIN	ADGRG6	ALB	ACVR1B	ANAPC10	CENPF
EBF3	ARHGAP22	ALCAM	ALDH2	AKAP8	ANAPC11	DLGAP5
EFCC1	LAPTM4B	ANK3	ARHGAP32	ANAPC10	ANAPC13	MKI67
EVI2A	MMRN1	ASXL1	ARHGAP42	ANAPC11	ANAPC2	NUSAP1
FBXO21	DPYSL3	ATP8B4	ARHGDIB	ANAPC4	ANAPC4	STMN1
FCMR	FAM30A	BAALC	ARHGEF28	ANAPC5	ANAPC5	TOP2A
GIMAP2	CDK6	BCL11A	ARL4C	ANLN	ANAPC7	TUBB
GIMAP6	CPXM1	BEX1	ASH1L	APBB1	ATM
GIMAP7	SOCS2	C2orf69	ATP5E	APBB2	ATR
GSAP	SMIM24	CACNB2	ATP5F1	ATM	BUB1
GUCY1A1	EMP1	CALN1	BAALC	AURKA	BUB1B
HECA	BEX3	CD109	BCL2L11	BCAT1	BUB3
HLF	CD34	CFH	BRI3	BIRC5	CCNA1
HOPX	AKR1C3	COL5A1	CAMTA1	BOLL	CCNA2
ICAM1	ADGRG1	CRHBP	CCAR1	BRSK1	CCNB1
LGALSL		CRIM1	CCDC136	BUB1	CCNB2
LTB		CYLD	CCDC181	BUB1B	CCNB3
MEF2C		DACH1	CCDC185	CCNA1	CCND1
MMRN1		DAPK1	CCL19	CCNA2	CCND2
PCDHGA10		DDX5	CD164L2	CD28	CCND3
RBPMS		DLK1	CDIP1	CDC16	CCNE1
SETBP1		DNAJB9	CDK14	CDC23	CCNE2
SH3BP5		DRAM1	CEBPB	CDC25B	CCNH
SLC37A3		DST	CEBPD	CDC25C	CDC14A
SLC38A1		DUSP6	CERS4	CDC27	CDC14B
TMEM200A		EIF5	CFAP36	CDC6	CDC16
VNN1		ELK3	CHN1	CDC7	CDC20
		EPC1	CHRNA6	CDCA5	CDC23
		ERG	CHRNB1	CDK10	CDC25A
		FAM106A	CLPS	CDK13	CDC25B
		FAM169A	CMTM6	CDK2	CDC25C
		FAM30A	CNGB1	CDK2AP1	CDC26
		FAM3C	COBLL1	CDK4	CDC27
		FGD5	COL18A1	CDK6	CDC45
		FLT3	COL4A1	CDKN1A	CDC6
		FNBP1	COPA	CDKN1B	CDC7
		FOXO1	CPSF2	CDKN1C	CDK1
		FRMD4B	CPXM1	CDKN2A	CDK2
		GCNT2	CREM	CDKN2B	CDK4
		GNL1	CTNNAL1	CDKN2C	CDK6
		GUCY1A1	CXCL14	CDKN2D	CDK7
		H2AC18	CYP2D6	CDKN3	CDKN1A
		H2BC10	CYP2E1	CENPE	CDKN1B
		H2BC5	DAAM1	CENPF	CDKN1C
		H2BC6	DAAM2	CETN1	CDKN2A
		H2BC8	DCTN1	CHEK1	CDKN2B
		HES1	DDI1	CHFR	CDKN2C
		HLA-DRB4	DDIT4	CHMP1A	CDKN2D
		HLF	DDX5	CIT	CHEK1
		HOPX	DEF8	CLIP1	CHEK2
		HOXA5	DNAJB13	CUL1	CREBBP
		HOXB2	DNAJC21	CUL2	CUL1
		HOXB3	DNMT3A	CUL3	DBF4
		HSP90B1	DOCK2	CUL4A	E2F1
		HTR1F	DUSP5	CUL5	E2F2
		INPP4B	DYDC1	DBF4	E2F3
		INSIG1	EEF1B2	DCTN2	E2F4
		IPO11	EFHD2	DCTN3	E2F5
		ITSN2	EFNA3	DDX11	EP300
		JUN	EGR1	DLGAP5	ESPL1
		KAT6A	EIF3A	DMC1	FZR1
		KBTBD8	EIF3E	DUSP13	GADD45A
		KDM2A	EIF3F	E2F1	GADD45B
		KLF4	EIF3L	EGF	GADD45G
		KMT2A	EMCN	EPGN	GSK3B
		KSR1	EMP1	EREG	HDAC1
		LOC124904135	ENG	ESPL1	HDAC2
		LONP2	ESR1	FOXN3	MAD1L1
		LPP	ETV1	FOXO4	MAD2L1
		MAFK	ETV3	GFI1	MAD2L2
		MCTP1	FAM110B	GFI1B	MCM2
		MECOM	FAM168B	GML	MCM3
		MEIS1	FAM181B	GSPT1	MCM4
		MLLT3	FBXW12	HSPA2	MCM5
		MREG	FGA	INHBA	MCM6
		MSI2	FGB	KATNA1	MCM7
		MSMO1	FOXB2	KHDRBS1	MDM2
		MYO5C	FRMD8	KIF11	MYC
		NPR3	FUNDC2	KIF15	ORC1
		OGT	GAPDHS	KIF22	ORC2
		OSER1	GATA3	KIF25	ORC3
		PAM	GATAD2A	KIF2C	ORC4
		PAN3-AS1	GEM	KNTC1	ORC5
		PCNX1	GLB1L	KPNA2	ORC6
		PDE10A	GNL1	KRT7	PCNA
		PLSCR4	GPX1	LATS1	PKMYT1
		PNISR	HK1	LATS2	PLK1
		PNP	HLA-DRA	LIG3	PRKDC
		PPP1R16B	HNRNPR	MAD2L1	PTTG1
		PRKCH	HOOK1	MAD2L2	PTTG2
		PROM1	HOXB2	MAP3K11	RAD21
		PTK2	HSP90AA1	MPHOSPH6	RB1
		RBM7	HYAL1	MPHOSPH9	RBL1
		RBPMS	IFI44	MRE11	RBL2
		RCSD1	IFIH1	MSH4	RBX1
		RGCC	IFT81	MSH5	SFN
		RIMKLB	IGDCC4	MYO16	SKP1
		RLIM	IL36A	NBN	SKP1P2
		RNF125	INPPL1	NCAPH	SKP2
		RPL31	IQGAP2	NDC80	SMAD2
		RPS20P22	IRF7	NEK2	SMAD3
		RSL1D1	ITGA3	NEK6	SMAD4
		RUNX2	ITGA9	NOLC1	SMC1A
		SEL1L3	ITGB2	NPM2	SMC1B
		SLC17A9	ITIH5	NUMA1	SMC3
		SLC25A36	JADE1	NUSAP1	STAG1
		SMARCA1	JUN	P3H4	STAG2
		SMARCA2	KCNJ6	PAM	TFDP1
		SOCS2	KCNK15	PBRM1	TFDP2
		SPINK2	KIF5A	PCBP4	TGFB1
		SPTBN1	KLF2	PDS5B	TGFB2
		ST3GAL6	KLHL26	PIM2	TGFB3
		TCEAL9	LAPTM4B	PIN1	TP53
		TCF12	LPAR4	PKMYT1	TTK
		TFPI	LRRC49	PLK1	WEE1
		TMEM107	LRRC57	PML	WEE2
		TMEM200A	LRRTM4	POLA1	YWHAB
		TMEM38B	LTF	POLD1	YWHAE
		TPT1	LYPD1	POLE	YWHAG
		WDR91	MAFF	PPP5C	YWHAH
		YES1	MARCHF9	PPP6C	YWHAQ
		ZBTB4	MEF2D	PRMT5	YWHAZ
		ZDHHC21	MEX3A	PRUNE2	ZBTB17
		ZEB1	MIRLET7D	PTPRC
		ZNF165	MMRN1	RAD1
			MNDA	RAD17
			MSI2	RAD21
			MYCBP2	RAD50
			MYH9	RAD51
			MYO10	RAD51B
			NCOA2	RAD51D
			NFATC2	RAD52
			NFIX	RAD54B
			NFKBIA	RAD54L
			NFKBIE	RAN
			NKAIN3	RB1
			NKX2-8	RCC1
			NR4A1	REC8
			NR4A2	RINT1
			NRIP1	SKP2
			NRXN1	SMC1A
			NRXN3	SMC3
			NSD3	SMC4
			NTRK3	SPDYA
			P4HB	SPO11
			PAIP1	STAG3
			PALMD	SUGT1
			PARD6G	SYCP1
			PCK1	TAF1
			PDC	TAF1L
			PDE4B	TARDBP
			PDF	TBRG4
			PDZD3	TGFA
			PEAK1	TGFB1
			PEX11A	TIMELESS
			PFDN5	TIPIN
			PGLYRP2	TOP3A
			PITPNC1	TPD52L1
			PKD2	TPX2
			PLAC8L1	TRIAP1
			POLR2A	TTK
			PPP1R9A	TTN
			PRCD	UBE2C
			PRKACB	USH1C
			PRKCE	XRCC2
			PRKG1	ZNRD2
			PSAP	ZW10
			PTGR1	ZWINT
			PTPRK
			PYGM
			RASD1
			RBBP6
			RBM28
			RBX1
			REST
			RFPL4B
			RGS2
			RILPL1
			ROBO4
			RPL10A
			RPL17P9
			RPL36A
			RPL37A
			RPS3A
			RPS6KA3
			S100A5
			SAMD10
			SASH1
			SAT1
			SCAF11
			SEC14L3
			SEMA3D
			SEMA4C
			SEPTIN3
			SERPINB8
			SGSM1
			SIAH2
			SKIL
			SLC16A5
			SLC23A2
			SLC25A30
			SLC25A6
			SLC35F1
			SLC41A1
			SLIT2
			SMAD7
			SMARCA2
			SMC5
			SOCS5
			SOS1
			SPTB
			SPTY2D1OS
			SREK1
			SRGN
			SRP14
			SULT4A1
			SV2A
			SYN2
			SYT11
			TBXA2R
			TCF25
			TCF4
			TCTN2
			TGOLN2
			THA1P
			TMSB10
			TPT1
			TRIM61
			TRIM9
			TSPAN13
			TSPAN6
			TXNIP
			UBA52
			UBB
			UBC
			UBR4
			UGGT1
			UGGT2
			USP34
			USP38
			VAMP2
			VCL
			VCP
			VLDLR
			VPS37A
			VWF
			WDR1
			WNT6
			WWC2
			YBX1
			ZBTB20
			ZBTB37
			ZC2HC1A
			ZC3H12C
			ZCCHC7
			ZDBF2
			ZMYND8
			ZRSR2
			ZXDB

## Sheet: Table S4.
Supplementary Table 4. Comparison of clinical and laboratory features at diagnosis of 648 UK CMML patients with or without TP53 alteration
Variable	TP53wild-type (n=640)	TP53alteration (n=8)	p values
Age*	70 (43-85)	81 (77-86)	NS
Sex			NS
Female	234 (36.6)	3 (37.5)
Male	406 (63.4)	5 (62.5)
Laboratory data*
Leukocytes (10^9/L)	12 (2.1-208)	17.2 (4.5-29.9)	NS
Haemoglobin (g/dL)	10.3 (6-15.4)	10.4 (10-10.7)	NS
Platelets (10^9/L)	85 (17-830)	50 (32-68)	0.015
Absolute neutrophil counts (10^9/L)	5.8 (0-121)	2.2 (1-50)	NS
Bone Marrow Blasts (%)	3 (1-18)	3 (1-13)	NS
WHO subgroup
Dysplastic	407 (63.6)	5 (62.5)	NS
Proliferative	233 (36.4)	3 (37.5)
CMML-1	520 (81.3)	6 (75)	NS
CMML-2	120 (18.8)	2 (25)
CPSS risk†
Low	202 (34.1)	4 (50)	NS
Intermediate 1	212 (35.8)	0
Intermediate 2	154 (26.0)	3 (37.5)
High	24 (4.1)	1 (12.5)
CPSS-Mol risk†
Low	21 (3.5)	0	NS
Intermediate 1	111 (18.8)	2 (25)
Intermediate 2	297 (50.2)	2 (25)
High	163 (27.5)	4 (50)
*Presented as median (range)
†Six hundred patients had cytogenetic data available
Statistically significant if P value < 0.05

## Sheet: Table S5.
Supplementary Table 5. Comparison of clinical and laboratory features at diagnosis of 92 Taiwan CMML patients with or without TP53 alteration
Variable	TP53wild-type (n=90)	TP53alteration (n=2)	p values
Age*	71 (31-96)	66 (58-73)	NS
Sex			NS
Female	29 (32.2)	0
Male	61 (67.8)	2 (100)
Laboratory data*
Leukocytes (10^9/L)	9.5 (1.2-88.9)	23.3 (8.4-38.2)	NS
Haemoglobin (g/dL)	8.7 (5.1-13.7)	9.7 (7.5-11.9)	NS
Platelets (10^9/L)	74 (1-1277)	110 (96-123)	NS
Absolute neutrophil counts (10^9/L)	4.0 (0.1-41.8)	5.7 (1.4-9.9)	NS
Bone Marrow Blasts (%)	5.4 (0.4-17.5)	9.7 (8.2-11.2)	NS
WHO subgroup
Dysplastic	49 (54.4)	1 (50)	NS
Proliferative	41 (45.6)	1 (50)
CMML-1	59 (65.6)	0	NS
CMML-2	31 (34.4)	2 (100)
CPSS risk
Low	5 (5.6)	0	NS
Intermediate 1	29 (32.2)	0
Intermediate 2	43 (47.8)	1 (50)
High	13 (14.4)	1 (50)
CPSS-Mol risk
Low	2 (2.2)	0	NS
Intermediate 1	10 (11.1)	0
Intermediate 2	57 (63.3)	0
High	21 (23.3)	2 (100)
*Presented as median (range)
Statistically significant if P value < 0.05

## Sheet: Table S6.
Supplementary Table 6. Comparison of clinical and laboratory features at diagnosis of 90 CMML patients with low versus high TP53 expression in the discovery cohort, with cutoff (4.92) determined by the maximally selected rank statistics
Variable	All patients (n=90)	TP53low (n=13)	TP53high (n=77)	p values
Age*	71 (31-96)	69.7 (51-80)	71.4 (31-96)	NS
Sex				NS
Female	29 (32.2)	4 (30.8)	25 (32.5)
Male	61 (67.8)	9 (69.2)	52 (67.5)
Laboratory data*
Leukocytes (10^9/L)	9.5 (1.2-88.9)	17.0 (5.2-30.8)	8.0 (1.2-88.9)	NS
Haemoglobin (g/dL)	8.7 (5.1-13.7)	8.7 (6.4-11.6)	8.8 (5.1-13.7)	NS
Platelets (10^9/L)	74 (1-1277)	71 (9-368)	78 (1-1277)	NS
Absolute neutrophil counts (10^9/L)	4.0 (0.1-41.8)	9.3 (0.9-33.1)	3.8 (0.1-41.8)	NS
Bone Marrow Blasts (%)	5.4 (0.4-17.5)	6.0 (0.8-17.5)	5.1 (0.4-17.2)	NS
WHO subgroup
Dysplastic	49 (54.4)	4 (30.8)	45 (58.4)	NS
Proliferative	41 (45.6)	9 (69.2)	32 (41.6)
CMML-1	59 (65.6)	8 (61.5)	51 (66.2)	NS
CMML-2	31 (34.4)	5 (38.5)	26 (33.8)
CPSS risk
Low	5 (5.6)	0	5 (6.6)	NS
Intermediate 1	29 (32.2)	6 (46.2)	23 (29.9)
Intermediate 2	43 (47.8)	3 (23.1)	40 (51.9)
High	13 (14.4)	4 (30.8)	9 (11.7)
CPSS-Mol risk
Low	2 (2.2)	0	2 (2.6)	NS
Intermediate 1	10 (11.1)	1 (7.7)	9 (11.7)
Intermediate 2	57 (63.3)	6 (46.2)	51 (66.2)
High	21 (23.3)	6 (46.2)	15 (19.5)
*Presented as median (range)
Statistically significant if P value < 0.05

## Sheet: Table S7.
Supplementary Table 7. Comparison of clinical and laboratory features at diagnosis of 33 CMML patients with low versus high TP53 expression in the UK validation cohort, with cutoff (60.76) determined by the maximally selected rank statistics
Variable	All patients (n=33)	TP53low (n=19)	TP53high (n=14)	p values
Age*	67.8 (54-77)	67.7 (62-76)	69.8 (54-77)	NS
Sex				NS
Female	7 (21.2)	2 (10.5)	5 (35.7)
Male	26 (78.8)	17 (89.5)	9 (64.3)
Laboratory data*
Leukocytes (10^9/L)	13.3 (2.1-41.5)	14.6 (2.2-34.7)	7.1 (2.1-41.5)	NS
Haemoglobin (g/dL)	10.8 (6.8-16.2)	9.8 (6.8-16.2)	10.9 (7.4-13.7)	NS
Platelets (10^9/L)	100 (8-584)	91.5 (8-311)	103 (25-584)	NS
Absolute neutrophil counts (10^9/L)	4.6 (0.6-22.9)	10.5 (0.6-22.9)	3.6 (0.9-17.2)	NS
Bone Marrow Blasts (%)	4 (1-17)	5.5 (1-17)	3 (1-10)	NS
WHO subgroup
Dysplastic	17 (51.5)	9 (47.4)	8 (57.1)	NS
Proliferative	16 (48.5)	10 (52.6)	6 (42.9)
CMML-1	24 (72.7)	13 (68.4)	11 (78.6)	NS
CMML-2	9 (27.3)	6 (31.6)	3 (21.4)
CPSS risk
Low	0	0	0	NS
Intermediate 1	10 (30.3)	4 (21.1)	6 (42.9)
Intermediate 2	18 (54.5)	13 (68.4)	5 (35.7)
High	5 (15.2)	2 (10.5)	3 (21.4)
CPSS-Mol risk
Low	3 (9.1)	1 (5.3)	2 (14.3)	0.028
Intermediate 1	8 (24.2)	2 (10.5)	6 (42.9)
Intermediate 2	17 (51.5)	14 (73.7)	3 (21.4)
High	5 (15.2)	2 (10.5)	3 (21.4)
*Presented as median (range)
Statistically significant if P value < 0.05

## Sheet: Table S8.
Supplementary Table 8. Comparison of clinical and laboratory features at diagnosis of 24 CMML patients with low versus high TP53 expression in the Spanish validation cohort, with cutoff (2.55) determined by the maximally selected r10nk statistics
Variable	All patients (n=24)	TP53low (n=5)	TP53high (n=19)	p values
Age*	72 (53-84)	83 (78-84)	69 (53-82)	NS
Sex				NS
Female	8 (33.3)	3 (60)	5 (26.3)
Male	16 (66.7)	2 (40)	14 (73.7)
Laboratory data*
Leukocytes (10^9/L)	8.3 (2.2-30.9)	8 (4.5-12.2)	8.3 (2.2-30.9)	NS
Haemoglobin (g/dL)	9.7 (8.1-12.5)	8.6 (8.1-9.9)	10.2 (8.6-12.5)	NS
Platelets (10^9/L)	109 (29-190)	71 (34-112)	122 (29-190)	0.037
Absolute neutrophil counts (10^9/L)	3.2 (0.4-24.4)	2.9 (0.6-7.9)	3.4 (0.4-24.4)	NS
Bone Marrow Blasts (%)	9 (3-18)	4.5 (3-10)	10 (4-18)	NS
WHO subgroup
Dysplastic	14 (58.3)	5 (100)	9 (47.4)	NS
Proliferative	10 (41.7)	0	10 (52.6)
CMML-1	17 (70.8)	4 (80)	13 (68.4)	NS
CMML-2	7 (29.2)	1 (20)	6 (31.6)
CPSS risk
Low	5 (20.8)	2 (40)	3 (15.8)	NS
Intermediate 1	10 (41.7)	2 (40)	8 (41.2)
Intermediate 2	7 (29.2)	1 (20)	6 (31.6)
High	2 (8.3)	0	2 (10.5)
CPSS-Mol risk
Low	4 (16.7)	1 (20)	3 (15.8)	NS
Intermediate 1	9 (37.5)	2 (40)	7 (36.8)
Intermediate 2	9 (37.5)	2 (40)	7 (36.8)
High	2 (8.3)	0	2 (10.5)
*Presented as median (range)
Statistically significant if P value < 0.05

## Sheet: Table S9.
Supplementary Table 9. Genetic alterations of patients with low versus high TP53 expression in the discovery cohort
Genes	All patients (n=90)	TP53low (n=13)	TP53high (n=77)	p values
ASXL1	45 (50)	8 (61.5)	37 (48.1)	NS
BCOR	4 (4.4)	1 (7.7)	3 (3.9)	NS
CALR	1 (1.1)	0	1 (1.3)	NS
CBL	9 (10)	3 (23.1)	6 (7.8)	NS
CEBPA	2 (2.2)	1 (7.7)	1 (1.3)	NS
CUX1	2 (2.2)	0	2 (2.6)	NS
DNMT3A	5 (5.6)	0	5 (6.5)	NS
ETV6	3 (3.3)	1 (7.7)	2 (2.6)	NS
EZH2	15 (16.7)	4 (30.8)	11 (14.3)	NS
FBXW7	1 (1.1)	0	1 (1.3)	NS
FLT3-ITD	1 (1.1)	0	1 (1.3)	NS
GATA2	2 (2.2)	0	2 (2.6)	NS
GNAS	1 (1.1)	0	1 (1.3)	NS
IDH2	8 (8.9)	0	8 (10.4)	NS
JAK2	2 (2.2)	0	2 (2.6)	NS
KIT	1 (1.1)	0	1 (1.3)	NS
KRAS	8 (8.9)	1 (7.7)	7 (9.1)	NS
MLL	1 (1.1)	1 (7.7)	0	NS
MPL	1 (1.1)	0	1 (1.3)	NS
NF1	1 (1.1)	1 (7.7)	0	NS
NPM1	3 (3.3)	0	3 (3.9)	NS
NRAS	16 (17.8)	4 (30.8)	12 (15.6)	NS
PTPN11	1 (1.1)	0	1 (1.3)	NS
RUNX1	20 (22.2)	2 (15.4)	18 (23.4)	NS
SETBP1	4 (4.4)	1 (7.7)	3 (3.9)	NS
SF3B1	7 (7.8)	0	7 (9.1)	NS
SRSF2	21 (23.3)	5 (38.5)	16 (20.8)	NS
STAG2	10 (11.1)	3 (23.1)	7 (9.1)	NS
TET2	36 (40)	6 (46.2)	30 (39)	NS
U2AF1	6 (6.7)	1 (7.7)	5 (6.5)	NS
WT1	2 (2.2)	0	2 (2.6)	NS
ZRSR2	8 (8.9)	0	8 (10.4)	NS
Cytogenetics
Normal karyotype	57 (63.3)	9 (69.2)	48 (62.3)	NS
Trisomy 8†	9 (10)	0	9 (11.7)
Abnormalities in chromosome 7	4 (4.4)	0	4 (5.2)
Trisomy 21†	1 (1.1)	0	1 (1.3)
del(20q)†	4 (4.4)	2 (15.4)	2 (2.6)
Others	15 (16.7)	2 (15.4)	13 (16.9)
†As the sole abnormality.
Statistically significant if P value < 0.05

## Sheet: Table S10.
Supplementary Table 10. Genetic alterations of patients with low versus high TP53 expression in the UK validation cohort
Genes	All patients (n=33)	TP53low (n=19)	TP53high (n=14)	p values
ASXL1	20 (60.6)	12 (63.2)	8 (57.1)	NS
BCOR	4 (12.1)	2 (10.5)	2 (14.3)	NS
CBL	6 (18.2)	3 (15.8)	3 (21.4)	NS
CSF3R	1 (3)	1 (5.3)	0	NS
DNMT3A	3 (9.1)	2 (10.5)	1 (7.1)	NS
EZH2	3 (9.1)	2 (10.5)	1 (7.1)	NS
FLT3-ITD	1 (3)	1 (5.3)	0	NS
IDH1	1 (3)	0	1 (7.1)	NS
IDH2	2 (6.1)	1 (5.3)	1 (7.1)	NS
JAK2	2 (6.1)	1 (5.3)	1 (7.1)	NS
KRAS	4 (12.1)	1 (5.3)	3 (21.4)	NS
NF1	3 (9.1)	2 (10.5)	1 (7.1)	NS
NPM1	1 (3)	1 (5.3)	0	NS
NRAS	7 (21.2)	4 (21.1)	3 (21.4)	NS
PHF6	1 (3)	0	1 (7.1)	NS
PTPN11	1 (3)	1 (5.3)	0	NS
RUNX1	6 (18.2)	3 (15.8)	3 (21.4)	NS
SETBP1	1 (3)	1 (5.3)	0	NS
SF3B1	4 (12.1)	3 (15.8)	1 (7.1)	NS
SRSF2	15 (45.5)	11 (57.9)	4 (28.6)	NS
STAG2	3 (9.1)	0	3 (21.4)	NS
TET2	18 (54.5)	9 (47.4)	9 (64.3)	NS
U2AF1	3 (9.1)	1 (5.3)	2 (14.3)	NS
ZRSR2	2 (6.1)	0	2 (14.3)	NS
Cytogenetics
Normal karyotype	28 (84.8)	16 (84.2)	12 (85.7)	NS
Trisomy 8†	2 (6.1)	1 (5.3)	1 (7.1)
Others	3 (9.1)	2 (10.5)	1 (7.1)
†As the sole abnormality.
Statistically significant if P value < 0.05

[truncated: 10 more sheets: Table S11., Table S12., Table S13., Table S14., Table S15., Table S16., Table S17., Table S18., Table S19., Table S20. ]
